# Supplementary material for: Pretargeted Imaging with Gallium-68—Improving the Binding Capability by Increasing the Number of Tetrazine Motifs
Source: Pharmaceuticals (Basel). 2018 Oct 11;11(4):102. doi: 10.3390/ph11040102 (PMC6316846; doi:10.3390/ph11040102)
Supplement: Supplementary file 1 [file pharmaceuticals-11-00102-s001.zip]

Archive with 7 entries (7 files):
- Figure S1.tif
- Figure S2.tif
- Figure S3.tif
- Figure S4.tif
- Figure S5.tif
- Figure S6.png
- Scheme I.tif
